# Supplementary material for: Genetic variation in disease resistance in Drosophila spp. is mitigated in Drosophila sechellia by specialization to a toxic host
Source: Sci Rep. 2023 May 13;13:7793. doi: 10.1038/s41598-023-34976-1 (PMC10183017; doi:10.1038/s41598-023-34976-1)
Supplement: Supplementary file 1 — Supplementary Tables. [file 41598_2023_34976_MOESM1_ESM.xlsx]

## Sheet: Supplementary Table S1
Line/Species	Replicate	0.5	1	1.5	2	2.5	3	3.5	4	4.5	5	5.5	6	6.5	7	7.5	8	8.5	9	9.5	10	10.5	11	11.5	12	12.5	13	13.5	14	Alive
0.33 D. arizonae	1	0	0	0	0	0	1	3	4	8	9	23	31	34	35	35	35	35	35	35	35	35	35	35	35	35	35	35	35	0
0.33 D. arizonae	2	0	0	0	0	3	4	8	10	14	17	32	36	36	37	37	37	37	37	37	37	37	37	37	37	37	37	37	37	0
0.33 D. arizonae	3	0	0	0	0	1	2	6	6	13	24	27	30	30	30	30	30	30	30	30	30	30	30	30	30	30	30	30	30	0
0.33 D. arizonae	4	0	0	0	0	0	1	2	7	9	14	30	32	36	38	38	38	38	38	38	38	38	38	38	38	38	38	38	38	0
0.33 D. arizonae	5	0	0	0	0	1	1	1	4	6	9	18	22	26	28	28	28	28	28	28	28	28	28	28	28	28	28	28	28	0
0.39 D. arizonae	1	0	0	0	0	1	2	3	4	5	5	7	7	16	18	26	28	28	28	28	28	28	28	28	28	28	28	28	28	0
0.39 D. arizonae	2	0	0	0	0	0	0	0	0	2	3	12	17	25	29	29	29	29	29	29	29	29	29	29	29	29	29	29	29	0
0.39 D. arizonae	3	0	0	0	0	0	0	2	2	4	5	9	10	17	20	25	26	28	28	28	28	28	28	28	28	28	28	28	28	0
0.39 D. arizonae	4	0	0	0	0	0	0	1	2	4	12	21	26	30	33	34	36	36	36	36	36	36	36	36	36	36	36	36	36	0
0.39 D. arizonae	5	0	0	0	0	0	1	1	3	4	6	20	26	31	31	31	31	31	31	31	31	31	31	31	31	31	31	31	31	0
0.36 D. arizonae	1	0	0	0	0	0	0	0	0	0	3	14	18	25	27	30	31	32	32	32	32	32	32	32	32	32	32	32	32	0
0.36 D. arizonae	2	0	0	0	0	1	1	1	2	4	4	12	12	19	20	24	24	24	24	24	24	24	24	24	24	24	24	24	24	0
0.36 D. arizonae	3	0	0	0	0	1	3	3	3	6	7	17	22	27	31	33	34	34	34	34	34	34	34	34	34	34	34	34	34	0
0.36 D. arizonae	4	0	0	0	0	1	2	2	2	4	8	18	23	32	37	38	38	38	38	38	38	38	38	38	38	38	38	38	38	0
0.36 D. arizonae	5	0	0	0	0	3	8	10	10	10	14	17	21	23	23	23	23	24	24	24	24	24	24	24	24	24	24	24	24	0
0.28 D. arizonae	1	0	0	0	0	6	7	9	9	15	19	26	28	30	30	30	30	30	30	30	30	30	30	30	30	30	30	30	30	0
0.28 D. arizonae	2	0	0	0	0	2	2	8	8	17	22	30	34	34	34	34	34	34	34	34	34	34	34	34	34	34	34	34	34	0
0.28 D. arizonae	3	0	0	0	0	3	5	10	11	12	14	23	26	28	28	28	28	29	29	29	29	29	29	29	29	29	29	29	29	0
0.28 D. arizonae	4	0	0	0	0	0	3	9	9	17	20	28	33	33	33	33	33	33	33	33	33	33	33	33	33	33	33	33	33	0
0.28 D. arizonae	5	0	0	0	0	1	1	7	7	13	17	19	27	30	30	31	31	31	31	31	31	31	31	31	31	31	31	31	31	0
0.6 D. buzzati	1	0	0	0	0	5	12	16	16	16	16	16	16	16	16	16	16	16	16	16	16	16	16	16	16	16	16	16	16	0
0.6 D. buzzati	2	0	0	0	0	3	17	17	17	17	17	17	17	17	17	17	17	17	17	17	17	17	17	17	17	17	17	17	17	0
0.6 D. buzzati	3	0	0	0	0	3	10	16	20	22	22	22	22	22	22	22	22	22	22	22	22	22	22	22	22	22	22	22	22	0
0.6 D. buzzati	4	0	0	0	0	8	11	11	11	11	11	11	11	11	11	11	11	11	11	11	11	11	11	11	11	11	11	11	11	0
0.6 D. buzzati	5	0	0	0	0	1	8	15	17	17	18	19	19	19	19	19	19	19	19	19	19	19	19	19	19	19	19	19	19	0
DGRP_321 D. melanogaster	1	0	0	0	0	2	10	22	23	23	24	24	24	24	24	24	24	24	24	24	25	25	25	25	25	25	25	25	25	0
DGRP_321 D. melanogaster	2	0	0	0	0	4	23	38	39	40	40	40	40	40	40	40	40	40	40	40	40	40	40	40	40	40	40	40	40	0
DGRP_321 D. melanogaster	3	0	0	0	0	4	22	28	28	28	28	28	28	28	28	28	28	28	28	28	28	28	28	28	28	28	28	28	28	0
DGRP_321 D. melanogaster	4	0	0	0	0	5	28	33	33	33	33	33	33	33	33	33	33	33	33	33	33	33	33	33	33	33	33	33	33	0
DGRP_321 D. melanogaster	5	0	0	0	0	8	27	30	31	31	31	31	31	31	31	31	31	31	31	31	31	31	31	31	31	31	31	31	31	0
0.06 D. repleta	1	0	0	0	0	0	0	0	0	0	1	5	7	10	12	13	16	18	19	19	19	21	21	21	21	21	21	21	21	0
0.06 D. repleta	2	0	0	0	0	0	0	1	1	4	5	9	9	16	21	22	26	26	26	26	26	26	26	26	26	26	27	27	27	0
0.06 D. repleta	3	0	0	0	0	1	1	1	1	3	3	6	6	11	12	17	17	22	26	28	28	29	29	30	30	31	31	31	31	0
0.06 D. repleta	4	0	0	0	0	0	0	0	0	0	0	5	7	12	12	15	17	21	24	24	24	24	26	26	26	26	26	26	26	0
0.06 D. repleta	5	0	0	0	0	0	0	1	1	4	4	11	11	17	19	22	24	25	25	26	26	26	26	27	27	27	27	27	27	0
DGRP_321 D. melanogaster	1	0	0	0	0	17	36	40	41	41	41	41	41	41	41	41	41	41	41	41	41	41	41	41	41	41	41	41	41	0
DGRP_321 D. melanogaster	2	0	0	0	0	19	38	42	43	43	43	43	43	43	43	43	43	43	43	43	43	43	43	43	43	43	43	43	43	0
DGRP_321 D. melanogaster	3	0	0	0	0	16	31	37	37	38	38	38	38	38	38	38	38	38	38	38	38	38	38	38	38	38	38	38	38	0
DGRP_321 D. melanogaster	4	0	0	0	0	17	40	46	47	47	47	47	47	47	47	47	47	47	47	47	47	47	47	47	47	47	47	47	47	0
DGRP_321 D. melanogaster	5	0	0	0	0	14	39	46	46	46	46	46	46	46	46	46	46	46	46	46	46	46	46	46	46	46	46	46	46	0
DGRP_808 D. melanogaster	1	0	0	0	0	0	0	0	1	4	5	8	11	32	32	38	39	40	40	41	41	43	44	45	45	45	45	45	45	0
DGRP_808 D. melanogaster	2	0	0	0	0	0	0	0	0	1	3	16	22	31	33	39	39	39	39	40	40	40	40	41	41	41	41	41	41	0
DGRP_808 D. melanogaster	3	0	0	0	0	0	0	0	1	5	9	18	25	31	32	32	33	34	34	34	34	35	35	35	36	36	36	36	36	0
DGRP_808 D. melanogaster	4	0	0	0	0	0	0	0	0	2	5	13	29	40	40	42	42	43	43	43	44	44	44	44	44	44	44	44	44	0
DGRP_808 D. melanogaster	5	0	0	0	0	0	0	0	0	1	3	7	14	17	17	23	26	30	31	33	33	34	34	35	35	35	35	35	35	0
0.254 D. simulans	1	0	0	0	0	2	4	11	14	17	19	19	19	19	19	19	19	19	19	19	19	19	19	19	19	19	19	19	19	0
0.254 D. simulans	2	0	0	0	0	1	7	21	22	25	26	27	27	27	27	27	27	27	27	27	27	27	27	27	27	27	27	27	27	0
0.254 D. simulans	3	0	0	0	0	1	2	17	22	38	43	44	44	44	44	44	44	44	44	44	44	44	44	44	44	44	44	44	44	0
0.254 D. simulans	4	0	0	0	0	0	1	17	17	31	32	32	32	32	32	32	32	32	32	32	32	32	32	32	32	32	32	32	32	0
0.254 D. simulans	5	0	0	0	0	1	2	13	22	30	31	31	31	31	31	31	31	31	31	31	31	31	31	31	31	31	31	31	31	0
0.13 D. repleta	1	0	0	0	0	0	0	1	1	6	11	32	39	43	43	43	43	43	43	43	43	43	43	43	43	43	43	43	43	0
0.13 D. repleta	2	0	0	0	0	0	0	0	3	11	13	34	40	42	43	44	44	44	44	44	44	44	44	44	44	44	44	44	44	0
0.13 D. repleta	3	0	0	0	0	0	0	0	2	13	19	39	40	41	42	43	43	43	43	43	43	43	43	43	43	43	43	43	43	0
0.13 D. repleta	4	0	0	0	0	0	0	1	4	22	30	42	45	46	46	46	46	46	46	46	46	46	46	46	46	46	46	46	46	0
0.13 D. repleta	5	0	0	0	0	0	0	0	1	14	25	42	42	46	46	47	47	47	47	47	47	47	47	47	47	47	47	47	47	0
0.21 D. sechellia	1	0	0	0	0	0	1	12	19	21	21	21	21	21	21	21	21	21	21	21	21	21	21	21	21	21	21	21	21	0
0.21 D. sechellia	2	0	0	0	0	0	0	16	24	25	25	25	25	25	25	25	25	25	25	25	25	25	25	25	25	25	25	25	25	0
0.21 D. sechellia	3	0	0	0	0	1	4	19	22	25	25	25	25	25	25	25	25	25	25	25	25	25	25	25	25	25	25	25	25	0
0.21 D. sechellia	4	0	0	0	0	2	2	12	21	23	24	24	24	24	24	24	24	24	24	24	24	24	24	24	24	24	24	24	24	0
0.21 D. sechellia	5	0	0	0	0	1	4	19	25	27	27	27	27	27	27	27	27	27	27	27	27	27	27	27	27	27	27	27	27	0
0.31 D. sechellia	1	0	0	0	0	0	14	45	45	45	45	45	45	45	45	45	45	45	45	45	45	45	45	45	45	45	45	45	45	0
0.31 D. sechellia	2	0	0	0	0	0	17	48	48	48	48	48	48	48	48	48	48	48	48	48	48	48	48	48	48	48	48	48	48	0
0.31 D. sechellia	3	0	0	0	0	1	11	11	11	11	11	11	11	11	11	11	11	11	11	11	11	11	11	11	11	11	11	11	11	0
0.31 D. sechellia	4	0	0	0	0	0	37	46	47	47	47	47	47	47	47	47	47	47	47	47	47	47	47	47	47	47	47	47	47	0
0.31 D. sechellia	5	0	0	0	0	0	11	46	48	48	48	48	48	48	48	48	48	48	48	48	48	48	48	48	48	48	48	48	48	0
DGRP_808 D. melanogaster	1	0	0	0	0	0	0	0	0	1	2	6	7	12	23	28	32	34	34	37	39	39	40	40	40	40	40	40	40	0
DGRP_808 D. melanogaster	2	0	0	0	0	0	0	0	0	1	2	6	10	16	24	39	41	43	44	45	47	50	50	50	50	50	50	50	50	0
DGRP_808 D. melanogaster	3	0	0	0	0	0	0	0	0	0	2	5	9	19	23	24	28	30	31	33	34	34	35	35	36	36	37	37	37	0
DGRP_808 D. melanogaster	4	0	0	0	0	0	0	0	0	0	0	4	9	16	21	23	27	31	34	36	36	37	38	38	38	38	38	38	39	0
DGRP_808 D. melanogaster	5	0	0	0	0	0	0	0	0	0	0	3	7	17	24	26	29	33	35	37	37	37	37	37	37	37	37	37	37	0
DGRP_321 D. melanogaster	1	0	0	0	0	0	0	25	37	50	50	50	50	50	50	50	50	50	50	50	50	50	50	50	50	50	50	50	50	0
DGRP_321 D. melanogaster	2	0	0	0	0	0	1	25	40	47	48	48	48	48	48	48	48	48	48	48	48	48	48	48	48	48	48	48	48	0
DGRP_321 D. melanogaster	3	0	0	0	0	0	1	25	41	48	48	48	48	48	48	48	48	48	48	48	48	48	48	48	48	48	48	48	48	0
DGRP_321 D. melanogaster	4	0	0	0	0	0	3	24	39	42	43	43	43	43	43	43	43	43	43	43	43	43	43	43	43	43	43	43	43	0
DGRP_321 D. melanogaster	5	0	0	0	0	0	0	24	34	43	44	44	44	44	44	44	44	44	44	44	44	44	44	44	44	44	44	44	44	0
0.07 D. sechellia	1	0	0	0	0	0	0	20	27	39	39	39	39	39	39	39	39	39	39	39	39	39	39	39	39	39	39	39	39	0
0.07 D. sechellia	2	0	0	0	0	1	3	23	32	46	48	48	49	49	49	49	49	49	49	49	49	49	49	49	49	49	49	49	49	0
0.07 D. sechellia	3	0	0	0	0	1	1	12	24	44	47	47	47	48	48	48	48	48	48	48	48	48	48	48	48	48	48	48	48	0
0.07 D. sechellia	4	0	0	0	0	1	1	5	11	32	47	48	48	48	48	48	48	48	48	48	48	48	48	48	48	48	48	48	48	0
0.07 D. sechellia	5	0	0	0	0	0	0	22	32	44	46	46	46	46	46	46	46	46	46	46	46	46	46	46	46	46	46	46	46	0
0.00 D. erecta	1	0	0	0	0	1	2	2	4	15	25	35	36	42	42	42	42	42	42	42	42	42	42	42	42	42	42	42	42	0
0.00 D. erecta	2	0	0	0	0	1	1	4	5	16	16	27	31	35	36	36	36	37	37	37	37	37	37	37	37	37	37	37	37	0
0.00 D. erecta	3	0	0	0	0	0	0	1	2	18	21	28	30	32	32	32	32	32	32	32	32	32	32	32	32	32	32	32	32	0
0.00 D. erecta	4	0	0	0	0	0	0	0	1	6	6	18	22	25	27	28	28	28	28	28	28	28	28	28	28	28	28	28	28	0
0.00 D. erecta	5	0	0	0	0	0	0	0	0	9	15	32	33	37	39	39	39	39	39	39	39	39	39	39	39	39	39	39	39	0
0.4 D. yakuba	1	0	0	0	0	0	0	1	4	13	14	25	25	33	33	33	34	34	34	34	34	34	34	34	34	34	34	34	34	0
0.4 D. yakuba	2	0	0	0	0	4	4	10	15	26	32	39	42	43	43	43	43	43	43	43	43	43	43	43	43	43	43	43	43	0
0.4 D. yakuba	3	0	0	0	0	1	2	6	9	17	22	34	34	36	36	36	36	36	36	36	36	36	36	36	36	36	36	36	36	0
0.4 D. yakuba	4	0	0	0	0	1	1	1	1	6	10	19	22	32	34	34	39	39	39	39	39	39	39	39	39	39	39	39	39	0
0.4 D. yakuba	5	0	0	0	0	1	1	2	2	9	15	25	27	33	33	33	35	35	35	35	35	35	35	35	35	35	35	35	35	0
0.35 D. mojavensis	1	0	0	0	0	1	1	1	1	2	5	20	24	29	31	35	40	41	41	44	44	45	45	46	46	46	46	46	46	1
0.35 D. mojavensis	2	0	0	0	0	1	1	2	3	7	16	29	36	42	45	45	46	46	46	46	47	47	47	47	47	47	47	47	47	0
0.35 D. mojavensis	3	0	0	0	0	1	1	1	5	12	25	33	35	41	41	41	41	41	43	43	43	43	43	43	43	43	43	43	43	0
0.35 D. mojavensis	4	0	0	0	0	0	1	2	6	12	17	28	32	40	42	44	44	44	44	46	47	47	47	48	48	48	48	48	48	0
0.35 D. mojavensis	5	0	0	0	0	1	1	3	6	10	12	18	22	32	33	39	42	44	45	48	48	48	49	49	49	49	49	49	49	0
0.11 D. navajoa	1	0	0	0	0	0	2	4	6	11	16	27	36	42	43	43	43	43	43	43	43	43	44	44	44	44	44	44	44	0
0.11 D. navajoa	2	0	0	0	0	0	1	4	5	9	14	23	28	31	32	34	40	40	40	41	43	44	44	45	45	45	45	45	45	0
0.11 D. navajoa	3	0	0	0	0	0	2	5	8	10	21	25	30	37	41	42	42	42	43	44	44	44	44	44	44	44	44	44	44	0
0.11 D. navajoa	4	0	0	0	0	0	3	6	7	9	11	15	17	21	24	34	38	38	38	40	41	42	42	43	43	44	44	46	46	0
0.11 D. navajoa	5	0	0	0	0	0	0	2	3	6	6	13	18	23	24	31	36	37	37	41	42	43	43	43	43	43	43	43	43	0
0.35 D. arizonae	1	0	0	0	0	0	0	2	3	4	5	8	15	18	19	25	25	28	31	32	33	35	38	40	40	41	41	42	42	1
0.35 D. arizonae	2	0	0	0	0	0	0	2	4	6	8	16	19	22	26	28	33	37	39	43	44	46	46	47	47	47	47	47	48	2
0.35 D. arizonae	3	0	0	0	0	0	0	3	6	8	8	11	13	21	26	32	33	35	35	37	38	40	40	43	43	43	46	47	47	3
0.35 D. arizonae	4	0	0	0	0	0	0	0	1	3	7	15	18	18	22	25	26	30	32	33	35	37	38	38	38	38	39	39	39	4
0.35 D. arizonae	5	0	0	0	0	0	1	3	3	5	5	13	15	19	24	27	30	36	37	40	40	43	44	44	44	44	44	44	44	2
DGRP_321 D. melanogaster	1	0	0	0	0	0	1	8	26	42	46	47	47	47	47	47	47	47	47	47	47	47	47	47	47	47	47	47	47	0
DGRP_321 D. melanogaster	2	0	0	0	0	0	2	12	26	44	47	47	47	47	47	47	47	47	47	47	47	47	47	47	47	47	47	47	47	0
DGRP_321 D. melanogaster	3	0	0	0	0	0	2	12	23	39	41	42	42	42	42	42	42	42	42	42	42	42	42	42	42	42	42	42	42	0
DGRP_321 D. melanogaster	4	0	0	0	0	2	3	9	13	25	35	38	38	39	41	41	41	42	42	42	42	42	43	43	43	43	43	43	43	0
DGRP_321 D. melanogaster	5	0	0	0	0	0	0	9	15	27	34	38	38	38	38	38	39	39	39	39	39	39	39	39	39	39	39	39	39	0
DGRP_808 D. melanogaster	1	0	0	0	0	0	0	1	1	1	1	6	7	9	12	16	16	23	26	28	29	33	34	36	38	40	41	42	43	2
DGRP_808 D. melanogaster	2	0	0	0	0	1	1	2	3	5	8	13	22	29	34	36	37	40	40	42	42	42	43	43	43	43	44	44	44	2
DGRP_808 D. melanogaster	3	0	0	0	0	0	1	3	3	3	5	10	13	18	22	26	29	30	30	32	33	33	36	37	37	37	37	37	37	4
DGRP_808 D. melanogaster	4	0	0	0	0	0	0	0	1	4	6	9	12	14	17	18	19	19	20	23	24	26	28	28	28	28	30	31	33	11
DGRP_808 D. melanogaster	5	0	0	0	0	0	0	0	2	6	9	14	16	18	21	24	29	31	32	35	36	36	36	36	36	36	36	36	36	3
0.09 D. repleta	1	0	0	0	0	0	0	0	0	1	3	9	18	25	38	44	45	46	47	47	47	47	47	47	47	47	47	47	47	0
0.09 D. repleta	2	0	0	0	0	0	0	0	0	3	4	7	10	25	34	36	41	43	46	46	46	46	46	46	46	46	46	46	46	0
0.09 D. repleta	3	0	0	0	0	0	0	0	0	0	0	6	11	16	23	32	34	41	43	43	44	44	44	44	44	44	44	44	44	0
0.09 D. repleta	4	0	0	0	0	1	1	2	2	4	4	8	8	14	21	33	35	40	42	44	44	44	44	44	44	44	45	45	45	0
0.09 D. repleta	5	0	0	0	0	1	1	1	1	2	4	11	16	28	40	44	46	47	48	49	49	49	49	49	49	49	49	49	49	0
254 D. simulans	1	0	0	0	0	0	0	1	5	7	9	10	13	16	22	25	26	26	27	27	27	27	27	27	27	27	27	27	27	0
254 D. simulans	2	0	0	0	0	0	1	1	4	6	9	11	17	23	28	30	33	33	33	33	33	33	33	33	33	33	33	33	33	0
254 D. simulans	3	0	0	0	0	0	0	0	0	0	4	7	13	19	28	29	31	31	32	32	32	32	32	32	32	32	32	32	32	0
254 D. simulans	4	0	0	0	0	0	0	0	2	7	11	11	17	23	31	33	35	35	35	35	35	35	35	35	35	35	35	35	35	0
DGRP_808 D. melanogaster	1	0	0	0	0	0	0	0	1	3	6	6	11	13	16	17	22	23	27	27	29	29	29	30	31	31	31	31	31	0
DGRP_808 D. melanogaster	2	0	0	0	0	0	0	0	3	4	5	7	9	12	17	18	20	21	21	21	22	22	23	23	23	23	23	23	23	0
261 D. simulans	1	0	0	0	0	0	0	0	2	5	5	8	12	15	20	21	23	24	25	25	25	25	25	25	25	25	25	25	25	0
261 D. simulans	2	0	0	0	0	0	0	0	0	2	3	10	14	16	26	28	36	37	38	38	38	38	38	38	38	38	38	38	38	0
261 D. simulans	3	0	0	0	0	0	0	0	0	5	7	10	13	18	19	21	23	23	23	23	23	23	23	23	23	23	23	23	23	0
261 D. simulans	4	0	0	0	0	0	0	0	0	5	6	9	13	19	20	23	24	25	25	25	25	25	25	25	25	26	26	26	26	0
261 D. simulans	5	0	0	0	0	0	0	2	3	4	5	10	15	19	24	25	27	27	27	27	27	27	27	27	27	27	27	27	27	0
261 D. simulans	6	0	0	0	0	0	0	0	0	4	5	10	14	15	20	22	22	23	24	24	24	25	25	25	25	25	25	25	25	0
261 D. simulans	1	0	0	0	0	0	0	0	1	1	3	6	6	6	9	10	13	14	16	17	18	19	19	19	20	20	21	21	21	0
261 D. simulans	2	0	0	0	0	0	0	0	0	1	4	6	6	17	22	22	23	24	25	26	26	26	26	26	26	27	28	28	28	0
261 D. simulans	3	0	0	0	0	0	0	0	1	1	2	4	4	13	18	24	26	28	28	28	29	29	29	29	30	30	31	31	31	0
261 D. simulans	4	0	0	0	0	0	0	2	4	4	6	8	12	17	24	24	25	27	28	29	30	30	30	30	31	31	32	32	32	0
DGRP_321 D. melanogaster	1	0	0	0	0	0	1	6	20	23	23	26	26	26	26	26	26	26	26	26	26	26	26	26	26	26	26	26	26	0
DGRP_321 D. melanogaster	2	0	0	0	0	0	0	5	19	20	20	22	22	22	22	22	22	22	22	22	22	22	22	22	22	22	22	22	22	0
DGRP_321 D. melanogaster	3	0	0	0	0	0	4	12	18	20	20	22	22	22	22	22	22	22	22	22	22	22	22	22	22	22	22	22	22	0
190 D. simulans	1	0	0	0	0	0	0	0	1	2	5	9	9	18	19	21	21	21	21	21	21	21	21	21	21	21	21	21	21	0
190 D. simulans	2	0	0	0	0	0	0	0	4	9	12	16	20	20	22	23	23	23	23	23	23	23	23	23	23	23	23	23	23	0
190 D. simulans	3	0	0	0	0	0	1	1	2	2	4	6	12	14	15	15	19	22	23	23	24	24	24	24	24	24	25	25	25	0
190 D. simulans	4	0	0	0	0	0	0	0	1	3	7	11	12	15	21	21	22	22	22	22	22	22	22	22	22	22	22	22	22	0
005 D. simulans	1	0	0	0	0	0	0	0	0	3	5	10	12	17	18	21	22	22	22	23	23	23	23	24	24	24	24	24	24	0
005 D. simulans	2	0	0	0	0	0	0	1	1	5	8	12	14	17	18	22	22	22	23	23	23	24	24	24	25	25	25	25	25	0
005 D. simulans	3	0	0	0	0	0	0	0	0	5	6	16	19	21	22	25	27	27	28	28	28	29	29	29	29	29	29	29	29	0
005 D. simulans	4	0	0	0	0	0	0	0	0	5	5	13	14	19	19	21	22	22	22	22	24	24	24	24	24	24	24	24	24	0
DGRP_808 D. melanogaster	1	0	0	0	0	0	0	0	0	0	1	2	3	8	10	12	15	15	17	20	21	21	21	23	23	23	23	24	24	0
DGRP_808 D. melanogaster	2	0	0	0	0	0	0	1	1	1	2	4	6	11	16	20	23	23	23	25	25	25	25	25	25	25	25	25	26	0
DGRP_808 D. melanogaster	3	0	0	0	0	0	0	0	0	0	0	1	1	5	7	9	11	13	15	17	17	19	19	22	22	22	22	22	22	0
DGRP_808 D. melanogaster	4	0	0	0	0	0	0	1	3	5	5	6	8	14	16	16	16	16	16	16	16	18	18	18	18	18	18	20	20	0
DGRP_321 D. melanogaster	1	0	0	0	0	0	1	12	16	26	26	27	27	27	27	27	27	27	27	27	27	27	27	27	27	27	27	27	27	0
DGRP_321 D. melanogaster	2	0	0	0	0	1	2	10	22	28	29	30	30	31	31	31	31	31	31	31	31	31	31	31	31	31	31	31	31	0
DGRP_321 D. melanogaster	3	0	0	0	0	0	0	4	13	20	22	24	24	26	26	26	26	26	26	26	26	26	26	26	26	26	26	26	26	0
DGRP_321 D. melanogaster	4	0	0	0	0	0	0	4	15	22	23	23	23	23	23	23	24	25	25	25	25	25	25	25	25	25	25	25	25	0
DGRP_321 D. melanogaster	5	0	0	0	0	0	0	15	24	26	26	28	28	28	28	28	28	28	28	28	28	28	28	28	28	28	28	28	28	0
302 D. simulans	1	0	0	0	0	1	1	3	7	8	10	17	21	22	24	26	26	26	26	26	26	26	26	27	27	27	27	27	27	0
302 D. simulans	2	0	0	0	0	0	0	0	2	3	6	10	12	15	16	18	18	18	18	20	20	20	20	20	20	20	20	20	21	0
302 D. simulans	3	0	0	0	0	1	1	1	3	8	11	14	15	18	20	23	23	25	25	25	25	25	25	25	25	25	25	25	25	0
302 D. simulans	4	0	0	0	0	0	0	0	0	4	6	10	13	16	18	20	21	22	24	25	26	26	26	26	26	27	27	27	27	0
302 D. simulans	5	0	0	0	0	0	0	0	4	11	14	20	21	25	26	27	27	27	27	27	27	27	27	27	27	27	27	27	27	0

## Sheet: Supplementary Table S2
2A:
Line/Species	Replicate	0.5	1	1.5	2	2.5	3	3.5	4	4.5	5	5.5	6	6.5	7	7.5	8	8.5	9	9.5	10	10.5	11	11.5	12	12.5	13	13.5	14	Alive
.25 D. sechellia	1	0	0	0	1	1	1	1	1	1	1	1	2	2	4	4	4	4	4	4	4	4	4	4	4	4	4	4	4	32
.25 D. sechellia	2	0	1	1	1	1	1	1	1	1	1	2	2	2	2	2	2	2	2	2	2	2	2	2	2	2	2	2	2	14
.25 D. sechellia	3	3	3	3	3	4	4	4	5	5	5	6	7	7	8	8	8	8	8	8	8	8	8	8	8	8	8	8	8	41
.27 D. secehllia	1	0	0	0	0	0	0	0	0	0	0	0	0	0	0	0	0	0	0	0	0	0	0	0	0	0	0	0	0	25
.27 D. secehllia	2	0	0	0	0	0	0	0	0	0	0	0	0	0	0	0	0	0	0	0	0	0	0	0	0	0	0	0	0	29
.27 D. secehllia	3	0	0	0	0	0	0	0	0	0	0	1	2	2	2	2	2	2	2	2	2	2	2	2	2	2	2	2	2	19
.28 D. secehllia	1	0	0	0	0	0	0	0	0	0	0	0	0	1	2	2	2	2	2	2	2	2	2	2	2	2	2	2	2	12
.28 D. secehllia	2	0	0	0	0	0	0	0	0	0	0	0	0	0	0	0	0	0	0	0	0	0	0	0	0	0	0	0	0	23
.28 D. secehllia	3	0	0	0	0	0	0	0	0	0	0	0	0	0	3	3	3	3	5	5	5	5	5	5	5	5	5	5	5	14
DGRP_321 D. melanogaster	1	17	20	26	30	33	35	36	36	38	38	38	38	40	42	42	43	43	43	43	43	43	43	43	43	43	43	43	43	6
DGRP_321 D. melanogaster	2	14	14	15	15	19	19	19	20	20	21	22	25	26	26	26	26	26	27	27	27	27	27	27	27	27	27	27	27	11
DGRP_321 D. melanogaster	3	9	13	13	14	14	14	14	18	23	25	27	33	33	33	33	33	33	33	33	33	33	33	33	33	33	33	33	33	9
DGRP_808 D. melanogaster	1	11	12	12	12	13	15	16	19	19	19	19	19	19	19	19	19	19	19	19	19	19	19	19	19	19	19	19	19	0
DGRP_808 D. melanogaster	2	6	6	6	6	6	7	7	7	7	9	9	10	10	10	11	12	13	13	13	13	13	13	13	13	13	13	13	17	0
DGRP_808 D. melanogaster	3	8	17	19	28	29	29	29	32	32	32	36	43	44	46	46	47	47	48	48	48	48	48	48	48	48	48	48	33	23
.48 D. yakuba	1	28	28	28	28	28	28	28	28	28	28	28	28	28	28	28	28	28	28	28	28	28	28	28	28	28	28	28	28	0
.48 D. yakuba	2	34	34	34	34	34	34	34	34	34	34	34	34	34	34	34	34	34	34	34	34	34	34	34	34	34	34	34	34	0
.48 D. yakuba	3	29	29	29	29	29	29	29	29	29	29	29	29	29	29	29	29	29	29	29	29	29	29	29	29	29	29	29	29	0
.49 D. yakuba	1	30	30	30	30	30	30	30	30	30	30	30	30	30	30	30	30	30	30	30	30	30	30	30	30	30	30	30	30	0
.49 D. yakuba	2	30	30	30	30	30	30	30	30	30	30	30	30	30	30	30	30	30	30	30	30	30	30	30	30	30	30	30	30	0
.49 D. yakuba	3	27	27	27	27	27	27	27	27	27	27	27	27	27	27	27	27	27	27	27	27	27	27	27	27	27	27	27	27	0
.3 D. mojavensis	1	4	6	10	15	20	26	26	26	26	26	26	26	26	26	26	26	26	26	26	26	26	26	26	26	26	26	26	26	0
.3 D. mojavensis	2	10	15	15	16	18	22	23	25	25	25	25	25	25	25	25	25	25	25	25	25	25	25	25	25	25	25	25	25	0
.3 D. mojavensis	3	9	14	15	21	23	25	26	28	28	28	28	28	28	28	28	28	28	28	28	28	28	28	28	28	28	28	28	28	0
.48 D. mojavensis	1	4	4	4	12	15	28	29	29	29	29	29	29	29	29	29	29	29	29	29	29	29	29	29	29	29	29	29	29	0
.48 D. mojavensis	2	4	4	7	9	10	13	15	17	20	22	22	22	22	22	22	22	22	22	22	22	22	22	22	22	22	22	22	22	0
.48 D. mojavensis	3	2	2	3	3	4	7	10	15	18	22	22	22	22	22	22	22	22	22	22	22	22	22	22	22	22	22	22	22	0
.254 D. simulans	1	26	26	26	26	26	26	26	26	26	26	26	26	26	26	26	26	26	26	26	26	26	26	26	26	26	26	26	26	0
.254 D. simulans	2	27	27	27	27	27	27	27	27	27	27	27	27	27	27	27	27	27	27	27	27	27	27	27	27	27	27	27	27	0
.254 D. simulans	3	21	21	21	21	21	21	21	21	21	21	21	21	21	21	21	21	21	21	21	21	21	21	21	21	21	21	21	21	0
.06 D. repleta	1	25	25	25	25	25	25	25	25	25	25	25	25	25	25	25	25	25	25	25	25	25	25	25	25	25	25	25	25	0
.06 D. repleta	2	25	32	34	34	34	34	34	34	34	34	34	34	34	34	34	34	34	34	34	34	34	34	34	34	34	34	34	34	0
.06 D. repleta	3	28	33	33	33	33	33	33	33	33	33	33	33	33	33	33	33	33	33	33	33	33	33	33	33	33	33	33	33	0
.13 D. repleta	1	8	14	19	24	24	24	24	24	24	24	24	24	24	24	24	24	24	24	24	24	24	24	24	24	24	24	24	24	0
.13 D. repleta	2	8	16	18	28	28	28	28	28	28	28	28	28	28	28	28	28	28	28	28	28	28	28	28	28	28	28	28	28	0
.13 D. repleta	3	5	25	25	28	28	28	28	29	29	29	29	29	29	29	29	29	29	29	29	29	29	29	29	29	29	29	29	29	0
.33 D. arizonae	1	27	30	30	30	30	30	30	30	30	30	30	30	30	30	30	30	30	30	30	30	30	30	30	30	30	30	30	30	0
.33 D. arizonae	2	23	28	29	29	29	29	29	29	29	29	29	29	29	29	29	29	29	29	29	29	29	29	29	29	29	29	29	29	0
.33 D. arizonae	3	19	25	26	26	26	26	26	26	26	26	26	26	26	26	26	26	26	26	26	26	26	26	26	26	26	26	26	26	0
.38 D. arizonae	1	23	27	28	29	29	29	29	29	29	29	29	29	29	29	29	29	29	29	29	29	29	29	29	29	29	29	29	29	0
.38 D. arizonae	2	13	19	25	27	28	28	29	29	29	29	29	29	29	29	29	29	29	29	29	29	29	29	29	29	29	29	29	29	0
.38 D. arizonae	3	25	28	29	29	29	29	29	30	30	30	30	30	30	30	30	30	30	30	30	30	30	30	30	30	30	30	30	30	0
2B:
Line/Species	Percent Mortality +/- SE
.27 D. sechellia	86.5 +/- 3.17
.25 D. sechellia	86.7 +/- 1.56
.28 D. sechellia	96.8 +/- 7.61
DGRP_321 D. melanogaster	20.9 +/- 4.83
DGRP_808 D. melanogaster	12.6 +/- 6.84
.49 D. yakuba	0.0 +/- 0.00
.48 D. yakuba	0.0 +/- 0.00
.3 D. mojavensis	0.0 +/- 0.00
.48 D. mojavensis	0.0 +/- 0.00
.254 D. simulans	0.0 +/- 0.00
.13 D. repleta	0.0 +/- 0.00
.06 D. repleta	0.0 +/- 0.00
.33 D. arizonae	0.0 +/- 0.00
.38 D. arizonae	0.0 +/- 0.00

## Sheet: Supplementary Table S3
2A:
Line/Species	Sex	Replicate	0.5	1	1.5	2	2.5	3	3.5	4	4.5	5	5.5	6	6.5	7	7.5	8	8.5	9	9.5	10	10.5	11	11.5	12	12.5	13	13.5	14	Alive
0.27 D. sechellia	M	1	0	0	0	0	0	1	1	1	1	1	8	13	19	21	23	23	26	26	29	29	29	29	29	29	29	29	29	29	0
0.27 D. sechellia	M	2	0	0	0	0	0	0	0	0	1	2	12	14	24	27	29	29	29	30	30	30	30	30	30	30	30	30	30	30	0
0.27 D. sechellia	M	3	0	0	0	0	0	0	1	1	1	3	24	29	39	39	41	41	41	41	41	41	41	41	41	41	41	41	41	41	0
0.27 D. sechellia	F	1	0	0	0	0	0	0	1	2	3	3	5	7	17	24	30	30	31	31	31	31	31	31	31	31	31	31	31	31	0
0.27 D. sechellia	F	2	0	0	0	0	0	1	1	1	2	2	2	4	14	19	27	27	27	27	27	27	27	27	27	27	27	27	27	27	0
0.27 D. sechellia	F	3	0	0	0	0	0	0	0	0	1	1	4	5	16	22	26	27	31	32	33	33	33	33	33	33	33	33	33	33	0
DGRP_321 D. melanogaster	M	1	0	0	0	0	0	0	0	2	3	6	11	16	19	20	21	22	25	27	27	28	29	29	29	29	29	30	30	30	0
DGRP_321 D. melanogaster	M	2	0	0	0	0	0	0	0	0	4	6	12	14	20	20	23	24	25	29	30	31	33	33	34	34	34	34	34	34	1
DGRP_321 D. melanogaster	M	3	0	0	0	0	0	0	0	0	8	13	17	21	21	22	22	23	23	23	24	25	26	26	26	26	27	27	27	27	0
DGRP_321 D. melanogaster	F	1	0	0	0	0	2	2	2	3	18	21	41	42	44	45	45	45	45	45	45	45	45	45	45	45	45	45	45	45	0
DGRP_321 D. melanogaster	F	2	0	0	0	0	0	0	0	1	11	14	24	26	33	33	36	36	36	36	36	36	36	36	36	36	36	36	36	36	0
DGRP_321 D. melanogaster	F	3	0	0	0	0	0	0	2	7	21	25	42	43	44	44	45	45	45	45	45	45	45	45	45	45	45	45	45	45	0
DGRP_808 D. melanogaster	M	1	0	0	0	0	0	0	0	1	1	3	3	3	3	4	6	6	7	8	10	12	18	19	22	22	24	24	24	24	7
DGRP_808 D. melanogaster	M	2	0	0	0	0	0	0	0	0	0	1	2	3	6	6	9	9	9	10	13	14	15	16	16	17	22	22	25	25	5
DGRP_808 D. melanogaster	M	3	0	0	0	0	0	0	0	0	0	0	0	0	2	2	4	4	5	7	7	9	14	14	17	18	22	24	26	26	1
DGRP_808 D. melanogaster	F	1	0	0	0	0	0	0	0	1	1	2	2	2	5	8	9	10	15	16	17	22	28	28	29	29	30	30	30	30	0
DGRP_808 D. melanogaster	F	2	0	0	0	0	0	0	0	0	0	0	0	0	1	2	7	10	13	17	18	23	31	31	36	37	39	39	39	39	0
DGRP_808 D. melanogaster	F	3	0	0	0	0	0	1	1	2	2	2	2	2	3	3	5	5	6	6	8	9	12	12	12	15	23	23	28	28	6
2B:
Strain	Sex	Replicate	Percent Survival	Mean % Survival +/- SE	LT50	Mean LT50 +/- SE
0.27 D. sechellia	M	1	0	0.0 +/- 0.00	6.9	6.5 +/- 0.24
0.27 D. sechellia	M	2	0		6.5
0.27 D. sechellia	M	3	0		6.1
0.27 D. sechellia	F	1	0	0.0 +/- 0.00	6.8	7.0 +/- 0.14
0.27 D. sechellia	F	2	0		6.9
0.27 D. sechellia	F	3	0		7.3
DGRP_321 D. melanogaster	M	1	0	1.0 +/- 1.00	7	6.9 +/- 0.28
DGRP_321 D. melanogaster	M	2	2.9		7.3
DGRP_321 D. melanogaster	M	3	0		6.3
DGRP_321 D. melanogaster	F	1	0	0.0 +/- 0.00	5.3	5.4 +/- 0.17
DGRP_321 D. melanogaster	F	2	0		5.8
DGRP_321 D. melanogaster	F	3	0		5.2
DGRP_808 D. melanogaster	M	1	22.6	14.3 +/- 5.57	9.7	10.3 +/- 0.38
DGRP_808 D. melanogaster	M	2	16.7		10.2
DGRP_808 D. melanogaster	M	3	3.7		11
DGRP_808 D. melanogaster	F	1	0	5.9 +/- 5.88	9	10.2 +/- 0.76
DGRP_808 D. melanogaster	F	2	0		9.9
DGRP_808 D. melanogaster	F	3	17.6		11.6

## Sheet: Supplementary Table S4
3A:
Line/Species	Sex	Replicate	0.5	1	1.5	2	2.5	3	3.5	4	4.5	5	5.5	6	6.5	7	7.5	8	8.5	9	9.5	10	10.5	11	11.5	12	12.5	13	13.5	14	Alive
.27 D. sechellia	M	1	0	0	0	0	0	0	1	1	1	1	1	2	2	6	6	6	6	6	6	6	6	6	6	6	6	6	6	6	27
.27 D. sechellia	M	2	0	0	0	0	0	0	0	0	2	2	2	2	2	2	4	4	4	4	5	5	5	5	5	5	6	6	6	6	22
.27 D. sechellia	M	3	0	0	0	0	0	3	3	3	4	4	4	4	4	4	4	4	4	4	4	4	4	4	4	4	4	4	4	4	26
.27 D. sechellia	F	1	0	0	0	0	0	1	2	2	2	2	2	2	2	2	2	2	2	2	2	2	2	2	2	2	2	2	2	2	23
.27 D. sechellia	F	2	0	0	0	0	0	0	0	0	1	2	2	2	2	2	2	2	4	5	6	6	6	6	6	6	6	6	6	6	31
.27 D. sechellia	F	3	0	0	0	0	0	2	2	4	4	4	5	5	6	7	7	7	8	10	10	12	14	14	15	15	15	16	18	18	21
DGRP_321 D. melanogaster	M	1	0	0	0	0	17	19	19	21	22	22	22	23	26	26	27	28	30	30	30	31	32	32	32	32	32	34	36	36	3
DGRP_321 D. melanogaster	M	2	0	0	0	0	15	16	16	16	16	18	18	19	19	19	19	19	19	19	19	19	19	21	21	21	21	21	21	21	0
DGRP_321 D. melanogaster	M	3	0	0	0	0	3	3	3	3	3	3	3	3	3	3	3	3	3	3	3	3	3	3	3	3	3	3	3	3	0
DGRP_321 D. melanogaster	F	1	0	0	0	0	8	12	14	19	19	19	19	19	19	19	20	20	21	21	21	21	21	21	21	21	21	21	21	21	2
DGRP_321 D. melanogaster	F	2	0	0	0	0	12	12	12	14	16	16	16	16	16	16	16	16	16	16	16	16	16	16	16	16	16	16	16	16	0
DGRP_321 D. melanogaster	F	3	0	0	0	20	34	35	35	37	37	37	37	37	37	37	37	37	37	37	37	37	37	37	37	37	37	37	37	37	0
3B:
Line/Species	Sex	Replicate	Percent Survival	Mean % Survival + SE	LT50	Mean LT50 + SE
.27 D. sechellia	M	1	81.8	82.4 +/- 2.36	N/A	N/A
.27 D. sechellia	M	2	78.6		N/A
.27 D. sechellia	M	3	86.7		N/A
.27 D. sechellia	F	1	92	76.5 +/- 11.61	N/A	N/A
.27 D. sechellia	F	2	83.8		N/A
.27 D. sechellia	F	3	53.8		N/A
DGRP_321 D. melanogaster	M	1	2.4	0.8 +/- 0.80	5.29	3.93 +/- 0.7
DGRP_321 D. melanogaster	M	2	0		3.74
DGRP_321 D. melanogaster	M	3	0		2.75
DGRP_321 D. melanogaster	F	1	5.3	1.8 +/- 1.77	3.79	3.18 +/- 0.4
DGRP_321 D. melanogaster	F	2	0		3.19
DGRP_321 D. melanogaster	F	3	0		2.57

## Sheet: Supplementary Table S5
4A:
Line/Species	Sex	Replicate	0.5	1	1.5	2	2.5	3	3.5	4	4.5	5	5.5	6	6.5	7	7.5	8	8.5	9	9.5	10	10.5	11	11.5	12	12.5	13	13.5	14	Alive
.27 D. sechellia	M	1	0	0	0	0	0	0	1	1	2	3	3	3	6	6	8	8	8	11	11	11	12	12	12	13	14	14	14	14	20
.27 D. sechellia	M	2	0	0	0	0	0	0	0	0	0	1	1	1	3	3	4	4	4	4	4	4	4	4	4	4	4	4	4	4	22
.27 D. sechellia	M	3	0	0	0	0	1	1	1	1	1	1	1	3	4	6	8	9	10	10	10	11	12	12	12	12	12	12	13	13	19
.27 D. sechellia	F	1	0	0	0	0	0	0	0	0	0	0	0	0	0	0	0	0	3	4	5	5	6	6	6	6	6	6	6	6	20
.27 D. sechellia	F	2	0	0	0	0	0	0	0	0	0	0	0	1	1	1	1	3	4	6	6	6	6	6	6	6	6	6	7	7	27
.27 D. sechellia	F	3	0	0	0	0	0	0	0	0	0	0	0	0	0	0	0	0	1	1	3	3	3	3	3	3	3	3	3	3	26
4B:
Line/Species	Sex	Replicate	Percent Survival	Mean % Survival +/- SE
.27 D. sechellia	M	1	58.8	67.6 +/- 8.50
.27 D. sechellia	M	2	84.6
.27 D. sechellia	M	3	59.4
.27 D. sechellia	F	1	76.9	82.0 +/- 3.92
.27 D. sechellia	F	2	79.4
.27 D. sechellia	F	3	89.7

## Sheet: Supplementary Table S6
	YEM (Control)	0.0012% OA	0.006% OA	0.012% OA	0.06% OA	0.12% OA	0.6% OA	1.2% OA
	18 hours, 40 hours	18 hours, 40 hours	18 hours, 40 hours	18 hours, 40 hours	18 hours, 40 hours	18 hours, 40 hours	18 hours, 40 hours	18 hours, 40 hours
M. anisopliae ARSEF 549 % Germination	100%, 100%	100%, 100%	100%, 100%	100%, 100%	0%, 0%	0%, 0%	0%, 0%	0%, 0%
M. robertsii ARSEF 2575 % Germination	99%, 100%	99%, 100%	100%, 100%	100%, 100%	0%, 0%	0%, 0%	0%, 0%	0%, 0%
M. robertsii ARSEF 14447 % Germination	100%, 100%	100%, 100%	100%, 100%	0%, 0%	0%, 0%	0%, 0%	0%, 0%	0%, 0%
B. bassiana 80.2 % Germination	98%, 100%	100%, 100%	100%, 100%	0%, 100%	0%, 0%	0%, 0%	0%, 0%	0%, 0%
